# Supplementary material for: The Relevance of Insomnia Among Healthcare Workers: A Post-Pandemic COVID-19 Analysis
Source: J Clin Med. 2025 Feb 28;14(5):1663. doi: 10.3390/jcm14051663 (PMC11900261; doi:10.3390/jcm14051663)
Supplement: Supplementary file 1 [file jcm-14-01663-s001.zip]

Archive with 3 entries (3 files):
- Appendix S1.pdf
- Supplementary S1 sample.pdf
- Supplementary S2 poster.pdf
